# Supplementary material for: Dynamics and Stability Mechanism of Lactoferrin–EPA During Emulsification Process: Insights from Macroscopic and Molecular Perspectives
Source: Foods. 2025 Jan 1;14(1):82. doi: 10.3390/foods14010082 (PMC11719685; doi:10.3390/foods14010082)
Supplement: Supplementary file 1 [file foods-14-00082-s001.zip]

Archive with 1 entries (1 files):
- foods-3406229-supplementary.pdf
